# Supplementary material for: Seroprevalence of canine distemper virus (CDV) in the free-roaming dog (Canis familiaris) population surrounding Chitwan National Park, Nepal
Source: PLoS One. 2023 Feb 27;18(2):e0281542. doi: 10.1371/journal.pone.0281542 (PMC9970093; doi:10.1371/journal.pone.0281542)
Supplement: S4 File — (CSV) [file pone.0281542.s004.csv]

SAMPLE ID	SEX	SEX2	AGE ADULT 1 JUVENILLE 0	WEIGHT (KG)	BCS (1-9)	BCS LOW<4	NASAL DISCHARGE 1 POSITIVE 0 NEGATIVE	OCULAR DISCHARGE 1 POSITIVE 0 NEGATIVE	NEURO SIGNS 1 POSITIVE 0 NEGATIVE	CLINICAL SIGNS	LOCATION	DISTANCE CNP Km	BUFFER ZONE	GPS LATITUDE	GPS LONGITUDE	DISTEMPER TITRE 0 NEG,1 MED, 2 HIGH	DISTEMPER POSITIVE	SAMPLE UNIT FIELD 1, SURGICAL 0
CDV19-1	FE	F	1	17	4	0	0	0	0	0	SAURAHA	0.46	1	27.58274	84.49439	2	1	0
CDV19-2	ME	M	0	13	3	1	0	1	1	1	SAURAHA	0.46	1	27.58274	84.49439	2	1	0
CDV19-3	FE	F	1	16	4	0	0	0	0	0	SAURAHA	0.46	1	27.58274	84.49439	1	1	0
CDV19-4	FE	F	1	20	5	0	0	0	0	0	BHARATPUR	11.39	0	27.67541	84.43802	2	1	0
CDV19-5	FE	F	1	11	5	0	0	0	0	0	BHARATPUR	11.39	0	27.67541	84.43802	2	1	0
CDV19-6	FN	F	1	20	2	1	0	1	0	1	BHARATPUR-12	9.15	0	27.66177	84.46675	0	0	0
CDV19-7	ME	M	1	22	6	0	0	0	0	0	SAURAHA	0.46	1	27.58274	84.49439	0	0	0
CDV19-8	ME	M	1	14	5	0	0	0	0	0	SAURAHA	0.46	1	27.58274	84.49439	1	1	0
CDV19-9	ME	M	1	17	5	0	0	0	0	0	SAURAHA	0.46	1	27.58274	84.49439	2	1	0
CDV19-10	FE	F	1	14	4	0	0	0	0	0	GAINDAKOT	6.53	0	27.70583	84.39263	1	1	0
CDV19-11	FE	F	1	12	4	0	0	0	0	0	BHARATPUR -7	9.44	0	27.65402	84.41690	1	1	0
CDV19-12	FE	F	1	19	4	0	0	0	0	0	BHARATPUR -7	9.44	0	27.65402	84.41690	2	1	0
CDV19-13	FE	F	1	13	3	1	0	0	0	0	BHARATPUR -7	9.44	0	27.65402	84.41690	2	1	0
CDV19-14	FE	F	1	24	3	1	0	0	0	0	SAURAHA	0.46	1	27.58274	84.49439	1	1	0
CDV19-15	ME	M	1	19	3	1	0	0	0	0	SAURAHA	0.46	1	27.58274	84.49439	2	1	0
CDV19-16	FE	F	1	16	3	1	0	0	0	0	BHARATPUR-15	4.78	0	27.64242	84.35677	1	1	0
CDV19-17	FE	F	1	9	4	0	0	0	0	0	BHARATPUR-16	1.53	0	27.68133	84.34540	1	1	0
CDV19-18	FE	F	1	9	4	0	0	0	0	0	BHARATPUR-16	1.53	0	27.68133	84.34540	0	0	0
CDV19-19	FE	F	1	6	4	0	0	0	0	0	BHARATPUR-15	4.78	0	27.64242	84.35677	2	1	0
CDV19-20	ME	M	1	24	4	0	0	0	0	0	BHARATPUR-15	4.78	0	27.64242	84.35677	1	1	0
CDV19-21	ME	M	1	20	3	1	0	0	0	0	BHARATPUR-10	10.03	0	27.68200	84.42957	0	0	0
CDV19-22	FE	F	1	11	3	1	0	0	0	0	BHARATPUR-5	7.41	0	27.65027	84.39180	1	1	0
CDV19-23	ME	M	1	21	4	0	0	0	0	0	BHARATPUR-16	1.53	0	27.68133	84.34540	1	1	0
CDV19-24	ME	M	1	19	4	0	0	0	0	0	BHARATPUR-16	1.53	0	27.68133	84.34540	1	1	0
CDV19-25	FE	F	1	15	4	0	0	0	0	0	BHARATPUR-10	10.03	0	27.68200	84.42957	2	1	0
CDV19-26	ME	M	1	21	4	0	0	0	0	0	BHARATPUR-15	4.78	0	27.64242	84.35677	2	1	0
CDV19-27	ME	M	1	24	4	0	0	0	0	0	BHARATPUR-15	4.78	0	27.64242	84.35677	0	0	0
CDV19-28	ME	M	1	14	4	0	0	1	0	1	BHARATPUR-19	2.71	0	27.64221	84.32709	2	1	0
CDV19-29	ME	M	1	9	4	0	0	0	0	0	BHARATPUR-15	4.78	0	27.64242	84.35677	2	1	0
CDV19-30	FE	F	1	18	3	1	0	0	0	0	BHARATPUR-19	2.71	0	27.64221	84.32709	2	1	0
CDV19-31	ME	M	1	13	3	1	0	0	0	0	BHARATPUR-3	7.8	0	27.68961	84.40934	0	0	0
CDV19-32	ME	M	1	12	3	1	0	0	0	0	BHARATPUR-15	4.78	0	27.64242	84.35677	0	0	0
CDV19-33	FE	F	1	9	3	1	0	0	0	0	BHARATPUR-17	0.75	0	27.65607	84.31339	2	1	0
CDV19-34	ME	M	1	22	3	1	0	1	0	1	SAURAHA	0.46	1	27.58274	84.49439	1	1	0
CDV19-35	FE	F	1	14	3	1	0	0	0	0	BHARATPUR-15	4.78	0	27.64242	84.35677	2	1	0
CDV19-36	FE	F	1	15	2	1	0	0	0	0	BHARATPUR-16	1.53	0	27.68133	84.34540	2	1	0
CDV19-37	ME	M	1	14	7	0	0	0	0	0	BHARATPUR-20	4.57	0	27.61676	84.30783	0	0	0
CDV19-38	ME	M	1	23	4	0	0	0	0	0	BHARATPUR-15	4.78	0	27.64242	84.35677	2	1	0
CDV19-39	FE	F	1	18	2	1	0	0	0	0	BHARATPUR-15	4.78	0	27.64242	84.35677	2	1	0
CDV19-40	FE	F	1	6	3	1	0	0	0	0	BHARATPUR-5	7.41	0	27.65027	84.39180	2	1	0
CDV19-41	FE	F	1	13	3	1	0	0	0	0	BHARATPUR-20	4.57	0	27.61676	84.30783	2	1	0
CDV19-42	FE	F	1	14	2	1	0	0	0	0	BHARATPUR-6	5.38	0	27.61817	84.39954	1	1	0
CDV19-43	FE	F	1	16	2	1	0	0	0	0	BHARATPUR-6	5.38	0	27.61817	84.39954	1	1	0
CDV19-44	FE	F	1	17	3	1	0	0	0	0	BHARATPUR-17	0.75	0	27.65607	84.31339	0	0	0
CDV19-45	FE	F	1	10	4	0	0	0	0	0	BHARATPUR-20	4.57	0	27.61676	84.30783	2	1	0
CDV19-46	FE	F	1	20	3	1	0	0	0	0	BHARATPUR-15	4.78	0	27.64242	84.35677	2	1	0
CDV19-47	FE	F	1	22	6	0	0	0	0	0	BHARATPUR-16	1.53	0	27.68133	84.34540	2	1	0
CDV19-48	ME	M	1	17	5	0	0	0	0	0	BHARATPUR-16	1.53	0	27.68133	84.34540	2	1	0
CDV19-49	ME	M	1	14	4	0	0	0	0	0	BHARATPUR-16	1.53	0	27.68133	84.34540	0	0	0
CDV19-50	ME	M	1	12	3	1	0	0	0	0	BHARATPUR-16	1.53	0	27.68133	84.34540	2	1	0
CDV19-51	FE	F	1	22	4	0	0	0	0	0	BHARATPUR-15	4.78	0	27.64242	84.35677	1	1	0
CDV19-52	ME	M	1	14	4	0	0	0	0	0	BHARATPUR-15	4.78	0	27.64242	84.35677	1	1	0
CDV19-53	ME	M	1	18	4	0	0	0	0	0	BHARATPUR-15	4.78	0	27.64242	84.35677	2	1	0
CDV19-54	FE	F	1	37	7	0	0	0	0	0	BHARATPUR-12	9.15	0	27.66177	84.46675	1	1	0
CDV19-55	FE	F	1	18	5	0	0	0	0	0	BHARATPUR-15	4.78	0	27.64242	84.35677	0	0	0
CDV19-56	FE	F	1	11	4	0	0	0	0	0	BHARATPUR-15	4.78	0	27.64242	84.35677	0	0	0
CDV19-57	ME	M	1	19	4	0	0	0	0	0	BHARATPUR-15	4.78	0	27.64242	84.35677	1	1	0
CDV19-58	ME	M	0	11	4	0	0	0	0	0	BHARATPUR-15	4.78	0	27.64242	84.35677	0	0	0
CDV19-59	FE	F	1	13	4	0	0	0	1	1	BHARATPUR-15	4.78	0	27.64242	84.35677	1	1	0
CDV19-60	ME	M	1	13	4	0	0	0	0	0	BHARATPUR-15	4.78	0	27.64242	84.35677	2	1	0
CDV19-61	ME	M	1	14	3	1	0	0	0	0	BHARATPUR-23	0.83	1	27.57008	84.31690	1	1	1
CDV19-62	ME	M	1	15	3	1	0	0	0	0	BHARATPUR-23	0.83	1	27.57008	84.31690	1	1	1
CDV19-63	ME	M	1	16	6	0	0	0	0	0	BHARATPUR-23	0.83	1	27.57008	84.31690	2	1	1
CDV19-64	FE	F	1	12	4	0	0	0	0	0	BHARATPUR-23	0.83	1	27.57008	84.31690	2	1	1
CDV19-65	ME	M	1	15	5	0	0	0	0	0	BHARATPUR-23	0.83	1	27.57008	84.31690	0	0	1
CDV19-66	FE	F	1	12	3	1	0	0	0	0	BHARATPUR-23	0.83	1	27.57008	84.31690	1	1	1
CDV19-67	FE	F	1	16	4	0	0	0	0	0	BHARATPUR-23	0.83	1	27.57008	84.31690	2	1	1
CDV19-68	FE	F	1	27	4	0	0	0	0	0	BHARATPUR-23	0.83	1	27.57008	84.31690	2	1	1
CDV19-69	FE	F	1	20	4	0	0	0	0	0	BHARATPUR-23	0.83	1	27.57008	84.31690	0	0	1
CDV19-70	ME	M	0	4	4	0	0	0	0	0	BHARATPUR-23	0.83	1	27.57008	84.31690	0	0	1
CDV19-71	ME	M	1	23	3	1	0	0	0	0	BHARATPUR-23	0.83	1	27.57008	84.31690	2	1	1
CDV19-72	FE	F	1	24	5	0	0	0	1	1	BHARATPUR-23	0.83	1	27.57008	84.31690	1	1	1
CDV19-73	FE	F	1	20	4	0	0	0	0	0	BHARATPUR-23	0.83	1	27.57008	84.31690	1	1	1
CDV19-74	ME	M	1	11	4	0	0	0	0	0	BHARATPUR-23	0.83	1	27.57008	84.31690	0	0	1
CDV19-75	ME	M	1	18	3	1	0	0	0	0	BHARATPUR-23	0.83	1	27.57008	84.31690	1	1	1
CDV19-76	ME	M	1	15	3	1	0	0	0	0	BHARATPUR-23	0.83	1	27.57008	84.31690	1	1	1
CDV19-77	ME	M	1	17	4	0	0	0	0	0	BHARATPUR-23	0.83	1	27.57008	84.31690	1	1	1
CDV19-78	ME	M	1	18	4	0	0	0	0	0	BHARATPUR-23	0.83	1	27.57008	84.31690	0	0	1
CDV19-79	ME	M	1	20	4	0	0	0	0	0	BHARATPUR-23	0.83	1	27.57008	84.31690	2	1	1
CDV19-80	ME	M	0	10	4	0	0	0	0	0	BHARATPUR-23	0.83	1	27.57008	84.31690	0	0	1
CDV19-81	FE	F	1	16	4	0	0	0	0	0	BHARATPUR-23	0.83	1	27.57008	84.31690	1	1	1
CDV19-82	FE	F	1	16	4	0	0	0	0	0	BHARATPUR-23	0.83	1	27.57008	84.31690	2	1	1
CDV19-83	FE	F	1	17	3	1	0	0	0	0	BHARATPUR-23	0.83	1	27.57008	84.31690	2	1	1
CDV19-84	FE	F	1	19	4	0	0	0	0	0	BHARATPUR-23	0.83	1	27.57008	84.31690	1	1	1
CDV19-85	ME	M	1	14	4	0	0	0	0	0	BHARATPUR-23	0.83	1	27.57008	84.31690	2	1	1
CDV19-86	ME	M	1	19	4	0	0	1	0	1	BHARATPUR-23	0.83	1	27.57008	84.31690	1	1	1
CDV19-87	FE	F	1	19	4	0	0	1	0	1	BHARATPUR-23	0.83	1	27.57008	84.31690	2	1	1
CDV19-88	FE	F	1	15	3	1	0	0	0	0	BHARATPUR-23	0.83	1	27.57008	84.31690	2	1	1
CDV19-89	ME	M	1	16	3	1	0	0	0	0	BHARATPUR-23	0.83	1	27.57008	84.31690	2	1	1
CDV19-90	ME	M	1	16	3	1	0	1	0	1	BHARATPUR-23	0.83	1	27.57008	84.31690	1	1	1
CDV19-91	FE	F	1	19	3	1	0	0	0	0	BHARATPUR-23	0.83	1	27.57008	84.31690	1	1	1
CDV19-92	ME	M	1	22	4	0	0	0	0	0	BHARATPUR-23	0.83	1	27.57008	84.31690	1	1	1
CDV19-93	FE	F	1	9	4	0	0	0	0	0	BHARATPUR-23	0.83	1	27.57008	84.31690	2	1	1
CDV19-94	ME	M	1	18	3	1	0	0	0	0	BHARATPUR-23	0.83	1	27.57008	84.31690	2	1	1
CDV19-95	FE	F	1	19	5	0	0	0	0	0	BHARATPUR-23	0.83	1	27.57008	84.31690	2	1	1
CDV19-96	ME	M	1	19	3	1	0	0	0	0	BHARATPUR-23	0.83	1	27.57008	84.31690	2	1	1
CDV19-97	ME	M	1	16	3	1	0	0	0	0	BHARATPUR-23	0.83	1	27.57008	84.31690	0	0	1
CDV19-98	FE	F	1	14	2	1	0	0	0	0	BHARATPUR-23	0.83	1	27.57008	84.31690	1	1	1
CDV19-99	FE	F	1	15	4	0	0	0	0	0	BHARATPUR-23	0.83	1	27.57008	84.31690	2	1	1
CDV19-100	ME	M	1	17	4	0	0	0	0	0	BHARATPUR-23	0.83	1	27.57008	84.31690	1	1	1
